# Supplementary material for: The genetic architecture of gene expression regulation in a Citrus x Poncirus hybrid tolerant to Huanglongbing
Source: Front Plant Sci. 2025 Sep 4;16:1627531. doi: 10.3389/fpls.2025.1627531 (PMC12443710; doi:10.3389/fpls.2025.1627531)
Supplement: Supplementary file 4 [file Table1.xlsx]

## Sheet: Table S1
Genome assembly statistics of 'US-897' reference genome
Genome	Parentage	Contig count	Total length (Mb)	N50 (Mb)	Primary scaffold QV	Primary Scaffold completeness (%)	Annotation BUSCO (%)	Genome BUSCO (%)
Haplotype 1	Flying Dragon	208	282.4	29.9	69.0876	99.2	98.8	99
Haplotype 2	Cleopatra	370	321.4	34.1	69.5605	99.8	98.4	99
Supplementary Table S1. Genome assembly statistics of 'US-897' reference genome.

## Sheet: Table S2
Quantiative PCR detection of CLas from leaf tissue of citrus plants
Sample	Treatment	Sample.ID	qPCR.Plate	RNR.Cq.Rep1	RNR.CQ.Rep2	RNR.Cq.Rep3	RNR.Cq.Rep4	Avg	CLas Positive
US-897_18	CLas	1	A	23.21	22.69	23.01	22.69	22.8994	Yes
Flying-Dragon_12	CLas	2	A	NA	NA	38.85	37.26	38.0574	No
Flying-Dragon_5	CLas	4	A	32.6	34.02	34.16	30.88	32.9152	No
Flying-Dragon_5B	CLas	6	A	35.43	36.5	35.64	36	35.8928	No
Cleopatra_10	CLas	10	A	35.12	33.71	33.75	32.88	33.8646	No
US-897_9	CLas	11	A	20.38	23.07	23.55	23.93	22.7306	Yes
Flying-Dragon_18	CLas	12	A	27.93	28.66	29.01	28.1	28.4243	Yes
Flying-Dragon_4	CLas	13	A	21.73	21.1	21.54	21.48	21.4617	Yes
Cleopatra_18	CLas	20	A	25.41	25.21	25.35	24.78	25.1861	Yes
US-897_6	CLas	14	A	22.74	22.47	22.43	20.86	22.1234	Yes
Cleopatra_17	CLas	15	A	24.07	24.16	24.53	24.71	24.3651	Yes
Cleopatra_2	CLas	21	A	22.38	22.62	22.69	22.54	22.5584	Yes
US-897_8	CLas	22	A	26.28	27.48	27.86	27.8	27.3569	Yes
Flying-Dragon_4B	CLas	23	A	32.02	33.67	33.57	33.18	33.1097	No
Cleopatra_8	CLas	24	A	25.09	25.34	25.42	25.47	25.327	Yes
US-897_1	CLas	25	A	22.1	22.26	21.4	21.46	21.8052	Yes
US-897_17	CLas	26	A	33.71	34.19	34.58	NA	34.1596	No
Cleopatra_15	CLas	27	A	25.33	25.66	23.59	23.76	24.5863	Yes
Positive control	Positive_control	Cage1	A	14.94	14.61	NA	NA	14.7773	Yes
Negative control	Negative_control	Citrus	A	35.03	37.59	NA	NA	36.3141	No
No template control	NTC	H2O	A	0	0	NA	NA	0	No
STD1	Standard	1	A	31.8	30.96			31.3812	Yes
STD2	Standard	2	A	28.19	29			28.5967	Yes
STD3	Standard	3	A	26.5	25.38			25.9378	Yes
STD4	Standard	4	A	24.49	24.33			24.408	Yes
STD5	Standard	5	A	20.19	20.39			20.2877	Yes
STD6	Standard	6	A	20.39	16.9			18.645	Yes
STD7	Standard	7	A	16.9	12.61			14.755	Yes
STD8	Standard	8	A	9.21	9.21			9.2133	Yes
Supplementary Table S2: Quantitative PCR detection of CLas in leaf tissue of citrus plants. The nrdB gene, which encodes the beta-subunit of ribonucleotide reductase (RNR), was targeted for amplification. Known concentrations of a plasmid vector containing this gene were used to construct a standard curve. Quantiifcation cycles (Cq) were averaged across four technical replicates, and compared to …

## Sheet: Table S3
Mapping statistics of RNA-sequencing reads
Sample ID	Genotype	Treatment	Number of reads processed	Number of reads mapped	Number of dovetail fragments	Number of fragments filtered	Number of alignments below threshold for mapped fragments	Percent of reads mapped
12C	Flying-Dragon_18	INF	13162491	9074231	6813847	2337463	11894216	68.9401
14C	US-897_6	INF	87311009	57006295	25376022	18628947	76321416	65.2911
13C	Flying-Dragon_4	INF	27054399	18042370	11575202	5022835	26499998	66.6892
11C	US-897_9	INF	24502156	16259019	9733502	4725171	20150569	66.3575
18C	Flying-Dragon_17	CONT	12444381	7502567	3849502	2514625	13162597	60.2888
17C	US-897_15	CONT	26324059	17941329	10166053	5134310	24133893	68.1556
15C	Cleopatra_17	INF	27563337	18842764	10310967	5589916	23410142	68.3617
16C	US-897_10	CONT	30163229	20205674	10512542	5978163	27981145	66.9878
19C	Cleopatra_12	CONT	25826831	17866070	8765568	5317481	20756572	69.1764
1C	US-897_18	INF	10526694	7102645	4008307	2120228	10211473	67.4727
20C	Cleopatra_18	INF	28353105	18935631	8538496	6094455	23930362	66.785
21C	Cleopatra_2	INF	29533315	20499404	11329062	5825978	24994718	69.4111
22C	US-897_8	INF	75300450	50757261	28777975	15281196	68512719	67.4063
24C	Cleopatra_8	INF	32547609	21366335	12371310	6888018	28567104	65.6464
25C	US-897_1	INF	15694933	10682615	5794489	3248834	14673574	68.0641
27C	Cleopatra_15	INF	13239002	8950722	5418880	2793187	13300518	67.6087
3C	US-897_16	CONT	6520189	4459667	2731736	1267933	6213119	68.3978
5C	Flying-Dragon_1	CONT	29150940	19204312	11152487	5928657	25031333	65.8789
7C	Cleopatra_5	CONT	23515459	16151677	9868369	4504667	19229169	68.6854
9C	Cleopatra_6	CONT	27679941	18657099	11487169	5337260	22952343	67.403
Supplementary Table S3. Mapping statistics of RNA-sequencing reads peformed using Salmon.

## Sheet: Table S4
Differentially expressed genes in response to CLas infection
logFC	AveExpr	t	P.Value	adj.P.Val	B	Gene
-3.65393	-0.687169	-8.67999	1.11e-08	0.00023151	7.7861	g2FLYD7653
-0.988545	5.10423	-7.8788	5.95e-08	0.00061894	8.46236	g2FLYD6625
-3.05887	3.3218	-7.55645	1.2e-07	0.00082982	7.67905	g9FLYD381
-2.65635	-0.0299781	-7.22332	2.5e-07	0.00117818	6.16305	g3FLYD0338
-1.28282	0.7892	-7.16754	2.83e-07	0.00117818	6.95764	g1FLYD8238
-0.934617	3.2173	-6.81391	6.3e-07	0.00195221	6.17077	g1FLYD6950
-1.03432	3.85125	-6.79595	6.57e-07	0.00195221	6.14374	g2FLYD3736
1.04916	5.62204	6.684	8.49e-07	0.00220865	5.89419	g1FLYD1267
2.09284	4.96666	6.52004	1.24e-06	0.00285403	5.53975	g4FLYD984
-1.97793	3.49726	-6.47689	1.37e-06	0.00285403	5.38367	g3FLYD3219
3.19144	6.48466	6.324	1.96e-06	0.0035537	5.10261	g2FLYD371
2.09662	4.83746	6.30513	2.05e-06	0.0035537	5.02202	g5FLYD512
-2.9663	4.25244	-6.26877	2.23e-06	0.003573	4.97574	g1FLYD9579
-1.39707	6.1733	-6.22402	2.48e-06	0.00363064	4.85905	g5FLYD094
-2.49862	0.768354	-6.20125	2.62e-06	0.00363064	4.60365	g3FLYD1244
3.60063	7.25711	6.15836	2.9e-06	0.00376674	4.72815	g1FLYD5080
1.27517	3.39414	6.08497	3.45e-06	0.00421841	4.48823	g3FLYD2356
3.01893	6.80585	6.03688	3.86e-06	0.00446626	4.447	g2FLYD3483
-1.21378	6.58391	-5.97227	4.51e-06	0.00493518	4.28341	g2FLYD3466
1.39181	2.7723	5.93222	4.96e-06	0.00513216	4.21802	g1FLYD818
1.1593	8.63742	5.8785	5.64e-06	0.00513216	4.09667	g3FLYD1177
-0.755005	5.63879	-5.87216	5.72e-06	0.00513216	4.03678	g1FLYD2135
-1.32904	5.40155	-5.85695	5.94e-06	0.00513216	4.00388	g7FLYD635
-1.47133	2.07279	-5.84727	6.08e-06	0.00513216	3.84468	g7FLYD468
-1.88167	1.76451	-5.83402	6.27e-06	0.00513216	3.96338	g2FLYD1338
-3.94152	-2.70118	-5.82485	6.41e-06	0.00513216	2.57572	g2FLYD8864
-0.95491	5.54471	-5.76382	7.42e-06	0.00572296	3.78316	g1FLYD8410
0.629218	3.93203	5.72438	8.16e-06	0.00606855	3.74295	g2FLYD0749
0.607553	4.17364	5.6849	8.98e-06	0.00637845	3.65385	g1FLYD048
-1.69363	0.308779	-5.67515	9.19e-06	0.00637845	3.48385	g4FLYD209
-2.09706	2.26969	-5.60355	1.09e-05	0.00711452	3.47087	g1FLYD0146
-0.861969	5.77652	-5.60331	1.09e-05	0.00711452	3.40722	g1FLYD8168
-0.705037	4.97042	-5.543	1.27e-05	0.00798544	3.26423	g9FLYD
3.39836	-1.92985	5.44955	1.59e-05	0.00972783	0.901399	g8FLYD297
1.22482	6.39336	5.41106	1.75e-05	0.0103791	2.9647	g1FLYD6185
-0.973223	7.18263	-5.36024	1.98e-05	0.0105593	2.87191	g1FLYD6743
-1.5386	6.80332	-5.35586	2e-05	0.0105593	2.86284	g3FLYD2714
-1.62003	7.13859	-5.35538	2e-05	0.0105593	2.86651	g1FLYD5952
-1.23181	1.27473	-5.3498	2.03e-05	0.0105593	2.89005	g1FLYD1777
-0.63595	3.73874	-5.34931	2.03e-05	0.0105593	2.85894	g1FLYD4678
-1.28074	1.59505	-5.3365	2.09e-05	0.0106293	2.80501	g7FLYD392
-1.38354	2.05104	-5.30723	2.25e-05	0.0111462	2.77343	g8CLEO302
1.04667	4.62036	5.26679	2.48e-05	0.0120203	2.67037	g6FLYD144
-1.98365	0.0140174	-5.25536	2.55e-05	0.0120805	2.17827	g4FLYD250
-0.99344	3.91546	-5.24259	2.64e-05	0.0121878	2.60792	g2FLYD6229
3.81638	-1.44526	5.22752	2.73e-05	0.0122745	0.303891	g1FLYD683
-1.23668	-0.769102	-5.20652	2.88e-05	0.0122745	2.55712	g1FLYD8239
-3.98705	0.650163	-5.2057	2.88e-05	0.0122745	2.07342	g1FLYD3666
-1.1724	3.88696	-5.19747	2.94e-05	0.0122745	2.54437	g2FLYD0159
-0.603641	4.53026	-5.19289	2.98e-05	0.0122745	2.43985	g5FLYD522
-0.893622	5.53897	-5.18868	3.01e-05	0.0122745	2.43259	g6FLYD142
0.95926	6.26133	5.17745	3.09e-05	0.0123382	2.39988	g2FLYD6215
0.582157	5.01381	5.17091	3.14e-05	0.0123382	2.39815	g2FLYD30
-0.53419	4.83559	-5.16034	3.22e-05	0.0124283	2.37	g1FLYD170
3.37413	-2.19381	5.14913	3.31e-05	0.0125431	0.505574	g9FLYD098
-1.36544	6.03896	-5.14012	3.39e-05	0.0125951	2.32653	g5FLYD062
-1.38442	6.37822	-5.12788	3.49e-05	0.012752	2.29626	g5FLYD39
-1.29922	5.97026	-5.11534	3.6e-05	0.0129249	2.2524	g1FLYD5103
-0.726616	6.54722	-5.09133	3.82e-05	0.0131753	2.20395	g3FLYD0409
0.648008	5.62309	5.08769	3.86e-05	0.0131753	2.17936	g3FLYD0312
-2.25145	3.5329	-5.08705	3.86e-05	0.0131753	2.2897	g2FLYD2823
-1.18725	6.86845	-5.05308	4.2e-05	0.013829	2.1303	g1FLYD333
1.26918	7.0883	5.0499	4.23e-05	0.013829	2.10473	g2FLYD0272
1.56115	3.38298	5.03925	4.34e-05	0.013829	2.18176	g1FLYD9351
1.37135	1.30041	5.03615	4.38e-05	0.013829	1.87332	g2FLYD0856
-0.7848	4.00278	-5.03541	4.39e-05	0.013829	2.0955	g1FLYD0
1.49633	5.77826	5.02483	4.5e-05	0.0139826	2.06472	g2FLYD0597
3.63682	-1.14696	5.0178	4.58e-05	0.0140177	0.733472	g2FLYD5132
0.608486	4.20998	4.99619	4.83e-05	0.0144346	2.04834	g2FLYD7030
0.613045	4.19259	4.98703	4.94e-05	0.0144346	1.95961	g1FLYD9556
2.16405	-1.11186	4.97659	5.07e-05	0.0144346	1.03533	g1FLYD1315
-2.03218	3.25911	-4.97337	5.11e-05	0.0144346	2.02584	g5FLYD45
-1.01991	6.49955	-4.96961	5.16e-05	0.0144346	1.91928	g2FLYD6410
-1.24134	5.7746	-4.96521	5.21e-05	0.0144346	1.89133	g2FLYD3394
-1.19057	5.22724	-4.95554	5.34e-05	0.0144346	1.86638	g1FLYD446
-1.45376	6.57766	-4.95356	5.37e-05	0.0144346	1.88391	g2FLYD5720
1.48259	5.41466	4.94821	5.44e-05	0.0144346	1.86859	g1FLYD5568
1.65108	5.78839	4.94367	5.5e-05	0.0144346	1.85018	g3FLYD2975
-0.592363	5.49957	-4.94212	5.52e-05	0.0144346	1.82803	g3FLYD852
-2.1391	4.37882	-4.94007	5.55e-05	0.0144346	1.95091	g9FLYD197
-0.713152	4.37324	-4.92775	5.72e-05	0.0145845	1.83808	g1FLYD3541
-2.73892	4.74731	-4.92589	5.75e-05	0.0145845	1.86297	g2FLYD8334
-1.85124	7.89635	-4.90098	6.11e-05	0.0153236	1.82019	g2FLYD9433
-1.38932	4.2944	-4.87937	6.45e-05	0.0158061	1.78474	g1FLYD6673
-0.601713	5.64417	-4.87787	6.47e-05	0.0158061	1.67374	g2FLYD0761
-1.75554	6.54829	-4.87408	6.53e-05	0.0158061	1.6995	g2FLYD8479
-2.15867	3.97902	-4.86663	6.65e-05	0.0158903	1.7504	g2FLYD6660
-1.95246	0.592353	-4.86264	6.72e-05	0.0158903	1.6793	g1FLYD829
-1.51887	7.61658	-4.85248	6.89e-05	0.0161116	1.71505	g2FLYD9637
0.554917	6.76929	4.84259	7.06e-05	0.0162234	1.62261	g2FLYD7903
-2.57964	1.42518	-4.84016	7.1e-05	0.0162234	1.67824	g3FLYD1243
1.81738	4.04645	4.83458	7.2e-05	0.0162234	1.71171	g1FLYD0019
0.665744	5.59856	4.83192	7.25e-05	0.0162234	1.58993	g2FLYD0104
-0.767493	6.7976	-4.81506	7.56e-05	0.0167257	1.58104	g5FLYD776
1.1255	4.28146	4.811	7.64e-05	0.0167257	1.61421	g1FLYD9255
-2.95405	7.58707	-4.80222	7.8e-05	0.016849	1.56915	g1FLYD6644
-0.849079	5.55599	-4.79311	7.98e-05	0.016849	1.47358	g2FLYD0290
-1.10213	6.98931	-4.78832	8.08e-05	0.016849	1.50332	g1FLYD1883
-4.71229	0.13775	-4.78471	8.15e-05	0.016849	1.48036	g7FLYD518
-0.591064	5.03576	-4.78463	8.15e-05	0.016849	1.45837	g2FLYD5792
-1.0499	5.59854	-4.78115	8.22e-05	0.016849	1.44956	g9FLYD392
-0.987549	1.29571	-4.77932	8.26e-05	0.016849	1.5172	g2FLYD9668
-1.76329	7.84294	-4.76966	8.46e-05	0.0170895	1.51133	g5FLYD056
0.818854	2.7409	4.76053	8.65e-05	0.0173124	1.54269	g6FLYD571
-2.36922	7.84541	-4.75284	8.82e-05	0.0173383	1.48473	g2FLYD3434
-0.875723	7.41515	-4.75224	8.83e-05	0.0173383	1.4485	g1FLYD65
-2.45892	6.07506	-4.74767	8.93e-05	0.017341	1.40044	g9FLYD56
2.27652	0.228134	4.74463	9e-05	0.017341	0.907413	g1CLEO5320
0.523626	6.19059	4.73209	9.28e-05	0.0177242	1.32948	g1FLYD3194
-0.709985	3.8058	-4.72201	9.52e-05	0.0178312	1.32986	g1FLYD6643
-1.98781	0.427775	-4.71898	9.59e-05	0.0178312	1.30165	g1FLYD4920
-0.965162	3.35277	-4.71742	9.63e-05	0.0178312	1.41146	g5FLYD961
0.464865	5.02433	4.71176	9.76e-05	0.0178312	1.29828	g1FLYD1560
-1.25391	0.880113	-4.70436	9.94e-05	0.0178312	1.39744	g4FLYD305
1.82923	4.71247	4.69912	0.00010074	0.0178312	1.33965	g2FLYD6420
-1.00538	2.5712	-4.69632	0.00010144	0.0178312	1.39524	g2FLYD7919
-0.752347	5.18265	-4.69227	0.00010246	0.0178312	1.234	g2FLYD8994
-1.86222	6.01499	-4.69183	0.00010258	0.0178312	1.24693	g2FLYD6201
1.14036	3.37043	4.69148	0.00010267	0.0178312	1.36151	g1FLYD6445
1.00696	4.70361	4.68926	0.00010323	0.0178312	1.26254	g1FLYD0139
-4.31064	8.5407	-4.68753	0.00010367	0.0178312	1.34947	g1FLYD072
-0.940015	6.16479	-4.68277	0.00010491	0.0178954	1.20815	g1FLYD3949
-0.849603	3.45416	-4.67423	0.00010715	0.0181099	1.27201	g8FLYD532
-0.520874	4.218	-4.66861	0.00010866	0.0181099	1.23041	g1FLYD5559
-0.844825	6.95437	-4.66817	0.00010878	0.0181099	1.21381	g1FLYD83
-1.22852	1.60335	-4.65107	0.00011349	0.0187445	1.19996	g2FLYD4282
-2.70794	-0.800845	-4.64473	0.00011529	0.0188918	0.700034	g9FLYD390
-2.63055	1.38652	-4.6415	0.00011622	0.0188949	1.20917	g3FLYD971
3.90091	-2.86467	4.63059	0.0001194	0.0191276	-0.247433	g2FLYD6706
-0.560952	5.27552	-4.63032	0.00011948	0.0191276	1.0808	g5FLYD714
-1.23591	8.20811	-4.61534	0.00012401	0.0197002	1.15059	g2FLYD0941
-0.896433	3.06629	-4.61068	0.00012545	0.0197784	1.18317	g2FLYD0865
-2.32705	7.37236	-4.6073	0.00012651	0.019795	1.10214	g3FLYD1855
-1.64156	2.40944	-4.60068	0.0001286	0.0199728	1.17715	g1FLYD1827
0.942706	4.36148	4.57515	0.00013702	0.0209251	1.04111	g3FLYD1107
-1.27729	2.77185	-4.57245	0.00013794	0.0209251	1.10448	g3FLYD717
-0.733445	3.21969	-4.57011	0.00013874	0.0209251	1.08029	g3FLYD3299
-1.58847	8.62938	-4.56875	0.00013921	0.0209251	1.06677	g5FLYD766
1.07276	1.82523	4.56715	0.00013976	0.0209251	1.00205	g2FLYD0969
-1.25975	5.38344	-4.56426	0.00014077	0.0209253	0.928954	g2FLYD7341
-2.13662	6.2796	-4.55216	0.00014506	0.0214107	0.941929	g1FLYD4243
1.49962	5.59635	4.54305	0.00014838	0.0214126	0.902966	g3FLYD0677
-1.20137	4.14363	-4.53942	0.00014972	0.0214126	0.911298	g2FLYD1886
-1.75508	5.22026	-4.53735	0.0001505	0.0214126	0.880368	g1FLYD6965
-1.35302	1.55859	-4.5367	0.00015074	0.0214126	1.02557	g2FLYD7356
-0.760693	6.8219	-4.53552	0.00015118	0.0214126	0.893617	g5FLYD167
-1.36096	5.63061	-4.53534	0.00015125	0.0214126	0.859567	g2FLYD0128
1.01965	3.20363	4.52618	0.00015473	0.0217568	1.00993	g1FLYD1841
2.58049	4.63466	4.51736	0.00015816	0.0220898	0.98956	g2FLYD9738
-2.40109	-1.15474	-4.51197	0.00016028	0.022144	0.747036	g2CLEO6404
-0.652065	6.88154	-4.50903	0.00016146	0.022144	0.841246	g4FLYD494
1.22644	6.25696	4.50826	0.00016177	0.022144	0.800886	g1FLYD9651
-1.38187	6.21477	-4.50333	0.00016376	0.022144	0.783487	g2FLYD5047
0.697582	3.54441	4.50096	0.00016473	0.022144	0.916071	g1FLYD6628
3.74002	-3.2685	4.50047	0.00016493	0.022144	-0.448661	g1FLYD6904
0.757014	3.46275	4.49664	0.0001665	0.0222123	0.932447	g1FLYD7542
-0.68512	5.44885	-4.49261	0.00016818	0.0222466	0.747856	g1FLYD6007
1.58882	2.82953	4.48935	0.00016955	0.0222466	0.916694	g3FLYD3088
-3.08328	4.95095	-4.48588	0.00017102	0.0222466	0.805857	g4FLYD270
-1.08617	5.31717	-4.48582	0.00017104	0.0222466	0.737525	g3FLYD3170
4.49754	-1.33408	4.47952	0.00017374	0.0224331	-0.186792	g1FLYD7565
-2.14004	-0.320327	-4.47593	0.00017529	0.0224331	0.714118	g1FLYD5036
-3.18781	7.75325	-4.47498	0.00017571	0.0224331	0.817003	g2FLYD77
-0.746243	4.87357	-4.46566	0.00017982	0.0225582	0.692568	g6FLYD208
1.61782	3.96682	4.46552	0.00017988	0.0225582	0.871795	g1FLYD7979
-1.44185	2.93101	-4.46503	0.0001801	0.0225582	0.870053	g2FLYD1008
-3.57073	7.38624	-4.46298	0.00018102	0.0225582	0.782443	g2FLYD2815
-0.495173	6.62947	-4.45896	0.00018284	0.0226492	0.69569	g1FLYD3665
1.39547	3.02897	4.45313	0.00018551	0.0227241	0.834884	g2FLYD4786
-0.542006	5.05339	-4.45286	0.00018563	0.0227241	0.670243	g2FLYD05
-0.461551	7.02892	-4.44854	0.00018763	0.0228352	0.690051	g2FLYD0553
-1.01938	6.06284	-4.44011	0.0001916	0.0229939	0.640953	g1FLYD4078
1.12808	6.1477	4.44007	0.00019162	0.0229939	0.632974	g2FLYD4942
-1.33382	3.70196	-4.43375	0.00019465	0.0229939	0.683547	g1FLYD5172
0.917737	5.09585	4.43183	0.00019558	0.0229939	0.627611	g3FLYD2855
-0.727212	5.64444	-4.43114	0.00019592	0.0229939	0.60096	g2FLYD2662
3.13236	4.72934	4.43068	0.00019614	0.0229939	0.752129	g7FLYD415
-0.783126	6.3575	-4.42959	0.00019667	0.0229939	0.634776	g3FLYD0315
-1.10775	1.62966	-4.41232	0.00020529	0.0238595	0.713529	g1FLYD7938
-0.454693	6.24627	-4.41018	0.00020639	0.0238595	0.561279	g3FLYD64
-0.981635	3.69072	-4.40798	0.00020751	0.0238595	0.655663	g1FLYD1471
-2.60787	6.12052	-4.40392	0.00020962	0.0239626	0.594641	g1FLYD20
-0.505087	4.33624	-4.40008	0.00021163	0.0239626	0.585261	g8FLYD411
0.884335	3.85354	4.3986	0.00021241	0.0239626	0.671262	g1FLYD1251
-3.2428	7.72519	-4.39745	0.00021302	0.0239626	0.628193	g5FLYD584
0.462912	5.00226	4.39356	0.00021508	0.0240367	0.538252	g2FLYD7961
-0.686655	2.2759	-4.39188	0.00021599	0.0240367	0.668575	g2FLYD0694
1.64553	1.28773	4.38556	0.0002194	0.0241523	0.518632	g2FLYD8871
2.25678	5.41972	4.37997	0.00022247	0.0241523	0.515871	g3FLYD0691
-1.32263	2.68908	-4.37323	0.00022622	0.0241523	0.624952	g2FLYD7838
-5.34989	6.46013	-4.37296	0.00022637	0.0241523	0.62387	g5FLYD469
2.18529	6.69987	4.37048	0.00022777	0.0241523	0.488479	g1FLYD3339
-0.51603	4.33486	-4.36998	0.00022806	0.0241523	0.486996	g2FLYD6089
-1.24188	7.13874	-4.36789	0.00022924	0.0241523	0.517302	g3FLYD74
-3.52606	4.09281	-4.36641	0.00023009	0.0241523	0.575705	g3FLYD0948
0.39326	4.72265	4.3658	0.00023044	0.0241523	0.470794	g2FLYD096
0.723024	4.52573	4.36532	0.00023071	0.0241523	0.510255	g2FLYD5338
-0.693484	6.43978	-4.36531	0.00023071	0.0241523	0.464888	g1FLYD8786
0.656647	6.06315	4.36312	0.00023198	0.0241523	0.441171	g7FLYD055
1.72477	4.05152	4.3592	0.00023424	0.0241523	0.534001	g2FLYD0141
-4.32946	-3.09266	-4.359	0.00023436	0.0241523	-0.174124	g2FLYD3517
-0.502186	5.49764	-4.35736	0.00023532	0.0241523	0.42204	g3FLYD47
0.856566	4.1216	4.35689	0.00023559	0.0241523	0.598043	g1FLYD1475
-0.623998	7.69914	-4.34581	0.00024217	0.0247045	0.51245	g2FLYD7913
-0.75272	1.78791	-4.33926	0.00024614	0.0249337	0.530515	g2CLEO4010
0.666471	4.54865	4.33816	0.00024681	0.0249337	0.429374	g2FLYD1070
-1.55552	2.34887	-4.33255	0.00025027	0.0250418	0.573965	g7FLYD636
1.99968	3.3506	4.33253	0.00025029	0.0250418	0.526387	g1FLYD1544
-0.87574	4.57128	-4.32737	0.00025351	0.0251088	0.363651	g1FLYD9309
-0.538074	5.84766	-4.32689	0.00025382	0.0251088	0.363532	g1FLYD1816
2.61631	4.17707	4.32568	0.00025457	0.0251088	0.519817	g6FLYD243
-1.47779	-0.394193	-4.31828	0.0002593	0.025391	0.299651	g2FLYD6385
-1.14543	2.98443	-4.31738	0.00025988	0.025391	0.487468	g5FLYD273
-0.478526	6.66991	-4.312	0.00026337	0.0256125	0.329661	g1FLYD8060
-1.04469	6.72586	-4.30961	0.00026494	0.0256448	0.350585	g1FLYD8672
-0.722384	7.6209	-4.3058	0.00026746	0.0257692	0.399504	g2FLYD6307
2.27468	4.06205	4.30227	0.00026981	0.0257765	0.503515	g2FLYD89
-0.432035	5.49789	-4.30197	0.00027001	0.0257765	0.291089	g2FLYD6171
0.434498	6.80755	4.29745	0.00027306	0.0259482	0.317656	g1FLYD2179
-3.36266	-2.36427	-4.2942	0.00027528	0.0260401	-0.395369	g1FLYD4129
3.93713	-0.746409	4.28817	0.00027943	0.026231	-0.0534782	g3FLYD105
-0.671073	7.3135	-4.28761	0.00027982	0.026231	0.326323	g6FLYD804
-2.30628	5.27125	-4.28191	0.0002838	0.0264853	0.279144	g1FLYD104
-1.27894	6.81837	-4.27897	0.00028589	0.0265607	0.293036	g1FLYD1926
-0.456483	5.86685	-4.27361	0.00028972	0.0267463	0.223108	g2FLYD2953
-0.591444	4.88036	-4.27028	0.00029212	0.0267463	0.240006	g1FLYD0102
-2.07406	4.83627	-4.26969	0.00029254	0.0267463	0.263188	g1FLYD0273
-1.14202	5.99596	-4.26903	0.00029303	0.0267463	0.241223	g2FLYD0946
0.618655	4.43357	4.26641	0.00029494	0.0268031	0.277143	g2FLYD8667
0.47693	4.69799	4.26057	0.00029924	0.0270764	0.207244	g1FLYD7218
3.37065	2.28971	4.2555	0.00030304	0.0271863	0.300255	g1FLYD9045
-1.4591	-1.21772	-4.25545	0.00030307	0.0271863	0.25165	g1FLYD9386
-0.7678	5.22747	-4.2506	0.00030674	0.0272808	0.171449	g2FLYD7097
-0.758338	4.32395	-4.25006	0.00030715	0.0272808	0.18315	g2FLYD2693
-0.944251	6.40885	-4.24888	0.00030806	0.0272808	0.191706	g6FLYD264
-3.40351	6.40024	-4.24323	0.00031241	0.0275482	0.2506	g4FLYD271
3.0203	-0.372158	4.24003	0.0003149	0.0275482	-0.188934	g3FLYD793
0.969492	1.3441	4.23984	0.00031505	0.0275482	0.247822	g2FLYD0868
-0.489027	4.84079	-4.23008	0.00032277	0.0281055	0.137881	g1FLYD6674
-0.788986	6.00563	-4.22788	0.00032454	0.0281417	0.113772	g6FLYD567
-2.21417	6.59805	-4.22072	0.00033035	0.0284147	0.168606	g2FLYD250
-2.85629	-0.305193	-4.22064	0.00033042	0.0284147	0.229463	g2FLYD5543
1.62726	3.03867	4.21672	0.00033365	0.0284684	0.305773	g4FLYD111
-1.40385	2.79991	-4.21657	0.00033378	0.0284684	0.299064	g1FLYD8619
2.39314	2.309	4.21459	0.00033542	0.0284914	0.223529	g1FLYD5397
-0.899371	5.56123	-4.20793	0.00034101	0.0287813	0.0686869	g2FLYD3727
0.848279	3.64969	4.20724	0.0003416	0.0287813	0.235479	g2FLYD8646
1.2238	1.73059	4.20557	0.00034302	0.0287843	0.287454	g1FLYD8042
0.458063	3.38427	4.20064	0.00034723	0.0290209	0.213361	g1FLYD9883
-1.00137	3.42851	-4.197	0.00035038	0.029167	0.247349	g1FLYD9693
-2.1381	7.48119	-4.18941	0.00035705	0.029527	0.112679	g3FLYD0909
-0.674147	7.73639	-4.18885	0.00035754	0.029527	0.152437	g6FLYD359
-0.785319	4.3069	-4.17822	0.00036709	0.0301958	0.0448017	g4FLYD645
-0.901275	5.81354	-4.1757	0.00036939	0.0301992	-0.0098412	g2FLYD6520
-1.81815	1.46634	-4.175	0.00037003	0.0301992	0.215572	g2FLYD653
-0.601785	4.74405	-4.1711	0.00037363	0.0303736	-0.0063259	g2FLYD4733
-2.13913	9.36608	-4.16763	0.00037687	0.0305175	0.155696	g2FLYD9777
5.20308	-0.393773	4.16213	0.00038204	0.0308163	-0.832321	g2FLYD3716
-1.06944	6.62763	-4.15338	0.00039042	0.0311145	-0.0474468	g1FLYD7153
-1.9399	8.26614	-4.1532	0.0003906	0.0311145	0.0909257	g2FLYD0538
-0.763617	3.52589	-4.15126	0.00039248	0.0311145	0.0618764	g2FLYD7029
0.597503	6.04172	4.14762	0.00039603	0.0311145	-0.072345	g5FLYD05
-1.39744	5.80956	-4.14546	0.00039817	0.0311145	-0.0736633	g1FLYD6239
3.12763	-2.55205	4.14459	0.00039903	0.0311145	-0.902863	g3FLYD1421
1.09469	1.8099	4.14159	0.000402	0.0311145	0.147161	g1FLYD4244
0.885017	3.9723	4.13958	0.00040402	0.0311145	-0.0101255	g1FLYD5594
-0.619553	6.94106	-4.13764	0.00040596	0.0311145	-0.04981	g2FLYD5689
-0.690532	5.84487	-4.13759	0.00040601	0.0311145	-0.103908	g9FLYD580
-3.14022	9.17001	-4.13671	0.0004069	0.0311145	0.118883	g3FLYD1299
0.984005	4.67163	4.13563	0.00040798	0.0311145	-0.0335338	g2FLYD7385
-0.481853	5.51969	-4.13481	0.00040882	0.0311145	-0.111453	g5FLYD46
-0.793979	7.66121	-4.13445	0.00040918	0.0311145	-0.0030699	g6FLYD094
-1.30023	4.98763	-4.13229	0.00041138	0.0311145	-0.0968576	g4FLYD251
-2.37676	3.72109	-4.1311	0.0004126	0.0311145	0.0507486	g7FLYD878
1.72009	5.61636	4.13045	0.00041326	0.0311145	-0.0558598	g3FLYD0656
-1.69187	6.15913	-4.13041	0.00041331	0.0311145	-0.0940642	g2FLYD0419
0.836642	5.3163	4.12863	0.00041513	0.0311145	-0.109108	g1FLYD8831
-0.498022	3.84511	-4.12518	0.0004187	0.0311145	-0.0864795	g9FLYD292
0.605167	6.90892	4.12513	0.00041875	0.0311145	-0.0929177	g6FLYD780
1.67668	3.42483	4.1234	0.00042055	0.0311145	0.0103952	g2FLYD8836
-2.09066	3.97647	-4.12127	0.00042277	0.0311145	-0.102713	g1FLYD5141
0.70478	4.72969	4.12117	0.00042287	0.0311145	-0.09727	g2FLYD9997
1.68585	4.31123	4.12095	0.00042311	0.0311145	-0.0136764	g4FLYD865
1.33255	2.92726	4.1186	0.00042558	0.031127	0.0642336	g2FLYD7805
1.42289	-1.11294	4.11587	0.00042847	0.031127	-0.309106	g1FLYD234
-1.42844	3.17822	-4.1158	0.00042854	0.031127	-0.0912258	g3FLYD46
-0.822495	6.92747	-4.11512	0.00042927	0.031127	-0.0982106	g9FLYD375
0.603014	4.59317	4.11368	0.0004308	0.0311295	-0.0958574	g2FLYD8950
-2.44057	5.95402	-4.1104	0.00043432	0.0312752	-0.111109	g4FLYD473
-0.944863	3.83929	-4.10774	0.00043719	0.031374	-0.0706237	g3FLYD3318
2.98903	5.57718	4.10498	0.00044019	0.0314775	-0.0442526	g1FLYD3344
2.99528	-1.08517	4.10212	0.00044332	0.0314775	-0.62082	g2FLYD0345
-0.991531	4.42354	-4.10087	0.00044469	0.0314775	-0.161068	g1FLYD9799
-2.21979	1.93414	-4.10071	0.00044487	0.0314775	0.0414684	g2CLEO9244
-0.590245	6.45202	-4.09951	0.0004462	0.0314775	-0.163658	g2FLYD0711
-0.931234	5.54477	-4.09689	0.0004491	0.0315753	-0.194185	g9FLYD382
-1.78234	7.08048	-4.09305	0.0004534	0.0316158	-0.10601	g2FLYD2608
-1.58777	4.29039	-4.09245	0.00045407	0.0316158	-0.166579	g2FLYD0484
-1.5189	-2.16043	-4.09128	0.00045539	0.0316158	-0.41058	g1FLYD0265
1.21052	2.7393	4.09096	0.00045576	0.0316158	0.0251283	g1FLYD5267
-1.81622	3.47979	-4.08809	0.000459	0.0317025	-0.154484	g1FLYD6829
-0.408594	4.65304	-4.08717	0.00046005	0.0317025	-0.196945	g1FLYD9430
-4.38259	6.09682	-4.08583	0.00046158	0.0317027	-0.0645927	g1FLYD5769
-0.834121	1.83716	-4.08386	0.00046384	0.0317533	0.0142761	g3FLYD2651
-0.54129	5.09703	-4.08116	0.00046696	0.0318618	-0.239833	g2FLYD7266
0.987975	3.51837	4.07554	0.0004735	0.0321447	-0.0711114	g2FLYD6846
-0.8106	2.27324	-4.07495	0.00047419	0.0321447	-0.153744	g2CLEO8907
-0.944684	7.39749	-4.07073	0.00047918	0.0323227	-0.201636	g1FLYD5255
-0.819896	5.24165	-4.06915	0.00048105	0.0323227	-0.266008	g1FLYD4369
-0.874333	6.37163	-4.06879	0.00048148	0.0323227	-0.254996	g2FLYD5841
-1.12962	6.18297	-4.06473	0.00048635	0.032545	-0.260123	g1FLYD9118
-0.735283	6.04369	-4.06059	0.00049136	0.0326611	-0.271622	g2FLYD2723
-1.31047	0.632576	-4.06033	0.00049168	0.0326611	-0.0512404	g2FLYD0485
1.18544	4.41425	4.05941	0.0004928	0.0326611	-0.228203	g1FLYD435
4.07232	-1.64858	4.05579	0.00049724	0.0328511	-0.440399	g3FLYD0694
0.454822	6.36572	4.05449	0.00049884	0.0328525	-0.293853	g7FLYD723
1.64228	3.48936	4.04775	0.00050723	0.0332999	-0.0932057	g1FLYD7254
-0.440153	5.22256	-4.04465	0.00051114	0.0334506	-0.321881	g3FLYD3012
2.8525	-2.93855	4.04172	0.00051486	0.0335886	-0.953003	g3FLYD437
-2.20818	4.29251	-4.03896	0.00051839	0.0337134	-0.204607	g1FLYD8385
-0.61206	5.38249	-4.03311	0.00052596	0.0340804	-0.352094	g1FLYD5715
1.92543	4.06571	4.03207	0.00052731	0.0340804	-0.229908	g1FLYD5944
-2.09643	4.45901	-4.02943	0.00053077	0.0341977	-0.314951	g4FLYD768
-0.998337	5.46429	-4.02751	0.00053329	0.0342543	-0.355194	g3FLYD68
0.795122	4.50304	4.02309	0.00053916	0.0344671	-0.29963	g9FLYD338
-0.806332	5.34598	-4.02123	0.00054165	0.0344671	-0.378899	g1FLYD6175
2.53768	1.09331	4.01915	0.00054445	0.0344671	-0.303936	g2FLYD0787
-2.82987	7.19346	-4.01888	0.00054481	0.0344671	-0.29834	g3FLYD1263
-0.785666	6.31272	-4.01882	0.00054489	0.0344671	-0.380632	g2FLYD7596
-1.36198	1.16033	-4.017	0.00054735	0.034518	-0.18656	g2FLYD5787
-0.396882	4.40158	-4.01338	0.00055228	0.0346488	-0.356956	g5FLYD323
1.38598	3.17246	4.01303	0.00055276	0.0346488	-0.158093	g2FLYD3152
-0.8801	4.68075	-4.00834	0.0005592	0.0348806	-0.347845	g6FLYD779
0.786872	3.74363	4.0079	0.00055981	0.0348806	-0.315103	g5FLYD205
-1.21977	2.41314	-4.00324	0.0005663	0.0350384	-0.159219	g1CLEO188
0.642521	4.02097	4.00252	0.00056731	0.0350384	-0.325493	g1FLYD9732
-0.704151	4.42061	-4.00137	0.00056892	0.0350384	-0.40498	g1FLYD1679
0.984342	3.54026	3.99983	0.0005711	0.0350384	-0.239903	g4FLYD43
-1.10664	5.20055	-3.99561	0.00057709	0.0350384	-0.417351	g1FLYD5871
-0.848451	5.80706	-3.9941	0.00057925	0.0350384	-0.444132	g1FLYD5758
3.65042	-1.92239	3.99363	0.00057992	0.0350384	-0.907097	g2FLYD4686
2.40036	5.71083	3.99341	0.00058024	0.0350384	-0.389761	g8FLYD550
-1.15991	2.16947	-3.99295	0.0005809	0.0350384	-0.182884	g3FLYD3309
-0.707883	4.1197	-3.99234	0.00058178	0.0350384	-0.312049	g4FLYD764
1.79044	3.02383	3.99191	0.00058239	0.0350384	-0.209971	g3FLYD1784
-2.62014	0.702308	-3.99181	0.00058254	0.0350384	-0.220995	g3FLYD803
-0.923436	2.03182	-3.98964	0.00058568	0.0351018	-0.255583	g1FLYD8854
-1.17588	6.90203	-3.98875	0.00058697	0.0351018	-0.40732	g6FLYD535
3.58026	-0.427493	3.98575	0.00059134	0.0352618	-0.886561	g6FLYD464
-0.759842	5.64045	-3.98382	0.00059417	0.0353291	-0.469746	g1FLYD75
1.42312	2.28635	3.98096	0.00059838	0.0354784	-0.243787	g3FLYD260
2.01718	4.20103	3.97981	0.00060009	0.0354788	-0.260139	g4FLYD31
0.425336	5.99304	3.97778	0.0006031	0.0355167	-0.483861	g2FLYD113
-0.902899	6.40277	-3.97564	0.0006063	0.0355167	-0.438386	g2FLYD952
-1.15572	3.26816	-3.97543	0.00060663	0.0355167	-0.398107	g2FLYD6196
-0.691922	6.5273	-3.9748	0.00060756	0.0355167	-0.470056	g5FLYD106
0.610271	5.87267	3.97212	0.00061161	0.0355849	-0.494548	g6FLYD376
0.42909	6.12575	3.97176	0.00061215	0.0355849	-0.49832	g1FLYD7608
0.641081	3.5024	3.96586	0.00062113	0.0360067	-0.322431	g6FLYD127
1.86695	1.40888	3.96332	0.00062506	0.0361336	-0.395076	g1FLYD2043
-1.20673	3.42136	-3.96209	0.00062696	0.0361431	-0.405544	g2FLYD6403
-2.81899	6.39618	-3.95898	0.0006318	0.0363215	-0.447634	g2FLYD5688
1.77447	4.67474	3.9554	0.00063741	0.0365429	-0.470649	g1FLYD7403
0.673571	4.9067	3.94767	0.0006497	0.0370662	-0.527573	g3FLYD3013
1.12302	5.56612	3.94716	0.00065052	0.0370662	-0.542904	g1FLYD5025
-0.58631	5.51022	-3.94614	0.00065216	0.0370662	-0.560078	g2FLYD9608
-1.12258	3.22564	-3.94521	0.00065366	0.0370662	-0.395875	g2FLYD4222
-1.50376	2.25826	-3.9427	0.00065772	0.0371403	-0.292427	g2FLYD5619
1.11337	0.965303	3.9422	0.00065854	0.0371403	-0.301921	g1FLYD9766
-0.750991	5.68832	-3.93984	0.00066239	0.0371563	-0.55599	g5FLYD079
1.8455	4.52682	3.93984	0.00066239	0.0371563	-0.492446	g4FLYD662
0.637668	4.11328	3.93342	0.00067297	0.0373283	-0.454539	g1FLYD8643
-2.12967	5.22386	-3.93332	0.00067314	0.0373283	-0.491277	g1FLYD3812
2.69918	0.716985	3.93327	0.00067322	0.0373283	-0.462498	g2FLYD7304
-0.740355	6.68432	-3.93182	0.00067564	0.0373283	-0.526709	g2FLYD413
0.808349	4.28224	3.93171	0.00067582	0.0373283	-0.465763	g2FLYD5779
-1.45187	8.88421	-3.93048	0.00067789	0.0373283	-0.390413	g2FLYD3693
-0.610723	5.74278	-3.92926	0.00067992	0.0373283	-0.59841	g2FLYD0319
-1.30456	8.24054	-3.92782	0.00068235	0.0373283	-0.418993	g1FLYD59
1.18507	5.16778	3.92683	0.00068402	0.0373283	-0.565772	g2FLYD0510
0.425335	5.18603	3.92529	0.00068663	0.0373283	-0.596088	g1FLYD3369
1.76408	1.01421	3.92509	0.00068696	0.0373283	-0.447885	g2FLYD1040
-2.60739	1.39663	-3.92508	0.00068698	0.0373283	-0.337472	g2FLYD5625
-0.586753	3.08585	-3.924	0.00068882	0.0373307	-0.422425	g1FLYD9392
3.46043	6.46035	3.92232	0.00069168	0.0373313	-0.522425	g1FLYD6300
-1.53095	7.84855	-3.92189	0.00069242	0.0373313	-0.472145	g3FLYD3270
-2.28585	-1.58706	-3.92049	0.00069482	0.0373427	-0.598715	g1FLYD3910
-1.39211	6.516	-3.91795	0.00069918	0.0373427	-0.603879	g1FLYD8171
-1.36067	6.05003	-3.91761	0.00069977	0.0373427	-0.613236	g6FLYD160
1.76897	2.03507	3.91755	0.00069987	0.0373427	-0.348421	g3FLYD1057
-1.60608	2.43366	-3.91655	0.0007016	0.0373427	-0.398016	g1FLYD8615
-1.53228	2.96506	-3.91491	0.00070444	0.0373985	-0.402378	g2FLYD3219
3.61226	3.62574	3.9097	0.00071357	0.0377449	-0.385411	g6FLYD349
0.623859	4.3656	3.90649	0.00071925	0.0377449	-0.574326	g1FLYD8386
-1.12433	4.92822	-3.90637	0.00071946	0.0377449	-0.631744	g9FLYD771
-1.55782	5.67947	-3.90574	0.00072058	0.0377449	-0.640325	g4FLYD285
-4.14114	1.96345	-3.90565	0.00072073	0.0377449	-0.411981	g1FLYD2228
-1.15355	3.51865	-3.90502	0.00072185	0.0377449	-0.47666	g5FLYD027
-0.582148	3.40843	-3.90181	0.0007276	0.037857	-0.516511	g8FLYD675
-2.50992	9.27475	-3.90118	0.00072874	0.037857	-0.49014	g2FLYD025
-2.14668	8.10624	-3.90078	0.00072945	0.037857	-0.514336	g1FLYD5140
-1.45912	0.417902	-3.89779	0.00073486	0.0380425	-0.523965	g2FLYD4130
0.576003	6.57255	3.89504	0.00073986	0.0382066	-0.649387	g1FLYD7279
-1.81213	-3.03781	-3.892	0.00074543	0.0383986	-0.781319	g1FLYD5755
0.865635	5.78141	3.88908	0.00075082	0.0384862	-0.687073	g1FLYD346
-1.1728	6.00821	-3.8885	0.00075189	0.0384862	-0.678638	g2FLYD0226
-2.43932	5.33638	-3.88789	0.00075302	0.0384862	-0.647008	g3FLYD1317
3.50973	0.164596	3.88651	0.0007556	0.0384862	-0.697473	g1FLYD1016
0.60928	3.19535	3.88609	0.00075637	0.0384862	-0.471526	g1FLYD6440
0.652832	6.08684	3.88092	0.00076609	0.0388592	-0.683543	g4FLYD21
-1.55979	7.02779	-3.88021	0.00076744	0.0388592	-0.580821	g7FLYD192
0.581557	4.44377	3.87864	0.00077041	0.0388681	-0.653366	g2FLYD9274
-0.544101	3.76722	-3.87814	0.00077135	0.0388681	-0.63428	g2FLYD7322
-0.537368	4.76215	-3.87711	0.00077331	0.0388728	-0.704685	g2FLYD9367
2.67326	-0.402952	3.87131	0.00078445	0.0393071	-1.24513	g1FLYD6836
0.963838	5.81441	3.87065	0.00078573	0.0393071	-0.727658	g5FLYD837
-1.05246	6.96569	-3.86925	0.00078845	0.0393487	-0.700731	g2FLYD3606
-1.41064	6.67839	-3.86249	0.0008017	0.0398319	-0.729385	g1FLYD6240
-3.85677	8.75369	-3.86236	0.00080196	0.0398319	-0.520818	g2FLYD9568
-1.16778	4.58286	-3.8596	0.00080743	0.0400084	-0.756815	g1FLYD574
-1.64974	-1.19955	-3.85476	0.00081712	0.0403374	-0.611321	g2FLYD0320
0.822317	3.09959	3.85435	0.00081795	0.0403374	-0.507049	g1FLYD5700
-0.896044	6.17025	-3.85004	0.0008267	0.0405595	-0.761552	g2FLYD6856
0.585128	5.4831	3.84935	0.0008281	0.0405595	-0.780857	g2FLYD5905
-0.473314	7.79068	-3.84925	0.0008283	0.0405595	-0.665188	g1FLYD5283
-0.595963	4.40881	-3.84811	0.00083064	0.0405634	-0.776038	g2FLYD8603
0.833542	4.4619	3.84601	0.00083494	0.0405634	-0.743209	g2FLYD9140
1.97108	4.17072	3.84468	0.00083768	0.0405634	-0.666593	g2FLYD1179
0.54624	3.42934	3.84269	0.0008418	0.0405634	-0.63529	g3FLYD0040
0.802379	4.74461	3.84243	0.00084233	0.0405634	-0.766587	g3FLYD1101
-0.975059	3.39437	-3.84174	0.00084376	0.0405634	-0.707406	g6FLYD649
-0.665401	2.31885	-3.84135	0.00084459	0.0405634	-0.543509	g6FLYD29
1.40495	0.344799	3.84014	0.0008471	0.0405634	-0.645119	g1FLYD8235
-0.669315	7.4591	-3.83922	0.00084903	0.0405634	-0.697389	g4FLYD287
-0.647283	4.13621	-3.83915	0.00084917	0.0405634	-0.746612	g5FLYD899
-0.778005	2.04106	-3.83884	0.00084982	0.0405634	-0.530932	g1FLYD6437
-0.436566	4.37913	-3.83524	0.00085738	0.040668	-0.744024	g5FLYD291
-2.13983	8.8031	-3.83513	0.00085763	0.040668	-0.61804	g1FLYD8313
-0.815477	4.68189	-3.83435	0.00085927	0.040668	-0.787762	g1FLYD4060
0.857012	3.30362	3.83325	0.00086161	0.040668	-0.629634	g2FLYD4969
1.00427	1.44208	3.83272	0.00086273	0.040668	-0.55207	g1FLYD6075
0.500065	5.06561	3.83132	0.0008657	0.040668	-0.795511	g4FLYD06
-1.21245	-0.728031	-3.82997	0.00086859	0.040668	-0.607518	g2FLYD5640
-0.811731	4.35639	-3.82981	0.00086893	0.040668	-0.75663	g1FLYD6953
-2.11847	7.38791	-3.8295	0.0008696	0.040668	-0.782501	g2FLYD7985
-1.39317	-1.09166	-3.82291	0.00088382	0.0412143	-0.652538	g8FLYD717
2.23988	2.91499	3.82226	0.00088524	0.0412143	-0.607947	g1CLEO8807
2.75755	-1.50217	3.81974	0.00089076	0.0413785	-1.1485	g1FLYD081
2.92966	-0.304192	3.81654	0.00089779	0.0415375	-0.838276	g1FLYD7255
-1.30515	3.94211	-3.81637	0.00089817	0.0415375	-0.683532	g1FLYD96
0.355197	6.82908	3.81399	0.00090345	0.0416891	-0.842411	g3FLYD2952
-0.419795	4.68576	-3.80886	0.00091494	0.0420337	-0.848301	g2FLYD4174
2.79275	4.62148	3.80885	0.00091496	0.0420337	-0.584247	g1FLYD5692
-0.421878	5.22489	-3.80555	0.00092242	0.0422829	-0.885002	g3FLYD2182
0.909144	6.19041	3.80193	0.00093068	0.0425507	-0.874178	g2FLYD5513
1.06363	3.04767	3.80119	0.00093235	0.0425507	-0.612817	g8FLYD886
-0.681872	2.22123	-3.79946	0.00093634	0.0426392	-0.71972	g1FLYD4654
0.68583	5.91221	3.79782	0.00094012	0.042718	-0.905632	g1FLYD1593
0.993919	4.02649	3.79498	0.00094671	0.0429238	-0.767424	g2FLYD8129
-1.85944	4.27216	-3.79382	0.00094943	0.0429532	-0.809728	g2FLYD1257
2.65994	-3.44247	3.79251	0.00095248	0.0429981	-1.26076	g1FLYD9899
1.45142	1.85546	3.79049	0.00095722	0.0431184	-0.633198	g1FLYD6083
-0.957656	5.73141	-3.78947	0.00095963	0.0431337	-0.920746	g1FLYD007
-0.626825	5.28115	-3.78791	0.00096332	0.0431458	-0.928171	g1FLYD8564
-1.04431	7.61516	-3.78722	0.00096497	0.0431458	-0.811031	g2FLYD9429
-3.55858	1.86408	-3.78638	0.00096694	0.0431458	-0.642268	g3FLYD0337
-0.714803	6.07577	-3.78479	0.00097073	0.0431458	-0.929866	g1FLYD3197
-0.831332	3.30185	-3.78413	0.00097232	0.0431458	-0.77375	g7FLYD854
-0.703169	9.19011	-3.78378	0.00097315	0.0431458	-0.706538	g1FLYD3218
1.69551	1.48704	3.78244	0.00097638	0.0431458	-0.644306	g1FLYD1197
-3.10784	3.03013	-3.78115	0.00097948	0.0431458	-0.714933	g3FLYD0010
-0.776679	5.58239	-3.78113	0.00097953	0.0431458	-0.947295	g2FLYD0526
1.5266	-0.331925	3.78038	0.00098132	0.0431458	-0.704554	g6CLEO239
3.19479	-3.55403	3.77981	0.00098271	0.0431458	-1.60856	g7FLYD977
-0.617628	4.26132	-3.77751	0.00098828	0.0431719	-0.860153	g9FLYD582
-1.3038	3.07186	-3.77738	0.0009886	0.0431719	-0.783932	g6FLYD690
0.501364	5.25995	3.77616	0.00099157	0.0431719	-0.96008	g4FLYD655
-0.842024	5.79021	-3.77615	0.0009916	0.0431719	-0.952783	g1FLYD8868
-0.756988	4.7522	-3.77473	0.00099507	0.0432325	-0.964441	g2FLYD9837
-1.09451	6.86039	-3.77349	0.0009981	0.043274	-0.913319	g9FLYD583
-1.47055	2.61224	-3.76791	0.00101188	0.0437358	-0.728191	g9FLYD233
-1.09671	2.06965	-3.76748	0.00101296	0.0437358	-0.67925	g1FLYD5365
-1.58564	2.48032	-3.76602	0.00101659	0.0438016	-0.74212	g2FLYD6038
-0.541474	5.61403	-3.76516	0.00101875	0.0438042	-0.989014	g1FLYD0097
-1.23893	7.45391	-3.76205	0.00102657	0.0439993	-0.93893	g1FLYD0931
3.60474	-0.908917	3.76167	0.00102752	0.0439993	-1.35141	g1FLYD6622
-2.88433	4.9942	-3.75909	0.00103405	0.0440253	-0.813837	g1FLYD601
2.48681	2.7512	3.75785	0.00103721	0.0440253	-0.696469	g3FLYD1578
-0.336452	5.26428	-3.75758	0.00103788	0.0440253	-1.00525	g4FLYD917
-1.01131	2.86975	-3.7574	0.00103834	0.0440253	-0.835014	g5FLYD266
2.44438	2.42987	3.75646	0.00104076	0.0440253	-0.698803	g2FLYD8770
1.8781	1.53132	3.75644	0.00104082	0.0440253	-0.727086	g2FLYD2522
-0.760332	5.57639	-3.75461	0.00104549	0.0441138	-1.01164	g1FLYD0652
-1.14791	5.77354	-3.75397	0.00104715	0.0441138	-0.996184	g1FLYD9599
0.961427	2.11594	3.75271	0.00105039	0.0441219	-0.72189	g2FLYD6318
0.804154	5.34386	3.75213	0.00105189	0.0441219	-1.01074	g2FLYD6449
-1.65951	3.76813	-3.75128	0.00105408	0.0441219	-0.815398	g2FLYD5085
-2.58023	6.22607	-3.74956	0.00105854	0.0441219	-0.939433	g2FLYD7193
-0.509263	5.38273	-3.74941	0.00105894	0.0441219	-1.02428	g3FLYD895
-1.00401	7.27081	-3.74898	0.00106006	0.0441219	-0.92398	g2FLYD7023
0.762492	2.82389	3.74433	0.00107224	0.0442844	-0.769205	g1FLYD6612
-0.50017	5.62998	-3.74354	0.0010743	0.0442844	-1.04031	g5FLYD413
0.895441	4.37458	3.74271	0.00107651	0.0442844	-0.923055	g1FLYD1105
-1.35332	5.63916	-3.74268	0.00107658	0.0442844	-1.02831	g1FLYD7003
0.974527	6.08798	3.74268	0.00107658	0.0442844	-1.03057	g1FLYD9500
-1.079	1.8394	-3.74183	0.00107885	0.0442844	-0.812965	g3FLYD806
1.47916	3.31652	3.74182	0.00107886	0.0442844	-0.728792	g1FLYD5877
-0.627011	4.96638	-3.74042	0.00108257	0.0443492	-1.03503	g8FLYD720
0.627379	4.33068	3.73935	0.00108541	0.0443782	-0.967266	g1FLYD9955
1.35744	2.7739	3.73665	0.00109265	0.0444365	-0.781945	g1FLYD9779
0.775424	4.03784	3.73662	0.00109273	0.0444365	-0.932167	g1FLYD9206
1.77383	4.88311	3.73643	0.00109324	0.0444365	-0.940494	g3FLYD0119
-2.02363	6.22882	-3.73546	0.00109584	0.0444553	-1.00431	g1FLYD8830
0.379583	4.55539	3.73427	0.00109906	0.0444989	-0.985438	g3FLYD1128
3.33115	-0.045057	3.7297	0.00111144	0.0445181	-0.861947	g8FLYD203
-0.735782	5.46601	-3.72957	0.00111181	0.0445181	-1.06908	g2FLYD9981
-0.712675	5.91775	-3.72895	0.00111348	0.0445181	-1.06986	g1FLYD79
3.07561	-1.34969	3.72862	0.0011144	0.0445181	-1.68686	g1FLYD5778
-0.588437	4.34617	-3.72859	0.00111447	0.0445181	-1.01747	g9FLYD890
2.42348	0.0962585	3.72714	0.00111846	0.0445181	-0.790582	g1FLYD2084
2.85106	-0.591532	3.72645	0.00112034	0.0445181	-1.11687	g6FLYD538
-2.54122	-2.01428	-3.72627	0.00112085	0.0445181	-0.997437	g7FLYD350
-2.0041	5.2829	-3.72538	0.00112328	0.0445181	-1.02919	g3FLYD73
2.1135	2.58978	3.72508	0.00112412	0.0445181	-0.766897	g1FLYD2151
1.73265	-0.386843	3.72375	0.0011278	0.0445181	-0.96239	g2FLYD3277
-1.30694	5.96508	-3.72363	0.00112814	0.0445181	-1.07615	g3FLYD0594
-2.51695	2.53004	-3.72328	0.00112909	0.0445181	-0.825901	g1FLYD3295
0.499459	5.35529	3.72314	0.00112948	0.0445181	-1.07554	g6FLYD650
0.653709	3.72629	3.72182	0.00113314	0.0445779	-0.945866	g2FLYD6544
-0.53786	5.98614	-3.71837	0.00114279	0.0446083	-1.08975	g2FLYD1855
2.90419	0.848363	3.71784	0.00114426	0.0446083	-0.787947	g1FLYD0037
1.58676	5.02316	3.71716	0.00114617	0.0446083	-1.04159	g2FLYD9273
0.745202	7.07047	3.71696	0.00114673	0.0446083	-1.037	g4FLYD933
1.30786	1.41055	3.71586	0.00114985	0.0446083	-0.81329	g4FLYD376
-0.520958	6.84463	-3.71509	0.00115202	0.0446083	-1.0197	g1FLYD562
-0.514136	6.99533	-3.71463	0.00115331	0.0446083	-1.04792	g3FLYD2727
-1.11776	2.36775	-3.71448	0.00115373	0.0446083	-0.81823	g1FLYD9962
1.12568	3.42238	3.71384	0.00115555	0.0446083	-0.828187	g4FLYD127
3.0567	-0.203406	3.71358	0.00115629	0.0446083	-1.00607	g3FLYD111
0.348987	5.89337	3.71244	0.00115952	0.0446083	-1.11248	g2FLYD117
0.575058	3.77405	3.71235	0.00115977	0.0446083	-0.925448	g2FLYD1178
1.17011	1.91713	3.71165	0.00116177	0.0446083	-0.794914	g7FLYD76
-0.667873	6.69142	-3.71087	0.00116401	0.0446117	-1.07716	g2FLYD6382
-1.14413	5.10443	-3.70945	0.00116806	0.0446454	-1.09966	g3FLYD1261
-1.06053	4.13592	-3.70862	0.00117045	0.0446454	-1.02181	g1FLYD5174
2.78967	0.853104	3.70831	0.00117132	0.0446454	-0.844157	g1FLYD4027
-0.423209	4.3699	-3.70657	0.00117635	0.0446755	-1.05645	g1FLYD2104
-1.11533	3.28345	-3.70655	0.00117641	0.0446755	-0.93525	g9FLYD326
-0.732462	5.10582	-3.70457	0.00118211	0.0447045	-1.11954	g7FLYD749
-0.902941	6.78907	-3.70365	0.00118479	0.0447045	-1.08831	g2FLYD7646
3.02251	-0.784892	3.70301	0.00118666	0.0447045	-0.981803	g6CLEO564
2.01364	5.38696	3.70265	0.0011877	0.0447045	-1.09865	g8FLYD910
-1.14711	3.52848	-3.70226	0.00118885	0.0447045	-1.07564	g1FLYD4
-1.27921	3.47419	-3.70184	0.00119006	0.0447045	-1.03697	g1FLYD2067
-1.15295	3.16311	-3.6998	0.00119605	0.0447922	-0.882739	g2FLYD3085
-2.7266	4.89879	-3.69957	0.0011967	0.0447922	-1.06342	g2FLYD0183
-1.09111	6.78159	-3.69854	0.00119973	0.0448252	-1.06685	g2FLYD3154
-0.955508	4.7821	-3.69765	0.00120237	0.0448431	-1.10298	g3FLYD2924
1.30704	3.80573	3.69572	0.00120806	0.0449483	-0.995016	g2FLYD5981
1.51715	1.92388	3.69419	0.0012126	0.0449483	-0.838872	g3FLYD3123
2.94603	-1.99419	3.6934	0.00121496	0.0449483	-1.28394	g8CLEO359
-1.19021	6.80379	-3.69339	0.00121496	0.0449483	-1.09504	g5FLYD173
-0.677897	6.63738	-3.69249	0.00121765	0.0449483	-1.13702	g1FLYD5746
0.821966	5.82834	3.69233	0.00121815	0.0449483	-1.15387	g1FLYD8603
1.01796	4.97475	3.69049	0.00122365	0.0450714	-1.11934	g1FLYD6350
-0.42846	4.4046	-3.6881	0.00123084	0.0451785	-1.10874	g3FLYD1077
0.536064	4.21729	3.68787	0.00123153	0.0451785	-1.03411	g2FLYD7121
-1.1336	4.01442	-3.6872	0.00123354	0.0451785	-1.0854	g3FLYD0767
-0.606167	3.56182	-3.68664	0.00123524	0.0451785	-1.05079	g2FLYD977
1.38363	4.48224	3.684	0.00124327	0.0453134	-1.03928	g2FLYD9237
0.977253	3.15188	3.68399	0.00124328	0.0453134	-0.90018	g2FLYD3291
0.719489	4.3099	3.6822	0.00124876	0.0454335	-1.07949	g1FLYD4438
-2.53804	0.359324	-3.67633	0.00126685	0.0460112	-1.52649	g2FLYD2698
-0.553991	5.38819	-3.67405	0.00127393	0.0461879	-1.20234	g2FLYD8717
-1.96105	1.68231	-3.67005	0.00128648	0.0465103	-0.883115	g2FLYD3304
0.577549	4.6597	3.66979	0.0012873	0.0465103	-1.16159	g2FLYD0502
-1.1373	2.78292	-3.66854	0.00129123	0.0465717	-1.07368	g2FLYD1358
-0.782829	3.2028	-3.66699	0.00129615	0.046668	-1.04698	g7FLYD160
-0.688614	6.26427	-3.666	0.0012993	0.0467009	-1.20666	g1FLYD0203
-1.38898	2.40011	-3.66165	0.00131319	0.0469718	-0.96876	g1FLYD332
-1.01717	5.62947	-3.66151	0.00131367	0.0469718	-1.2262	g3FLYD3372
-1.97396	3.48078	-3.66115	0.00131483	0.0469718	-0.994246	g2FLYD7668
3.15467	-1.35758	3.66082	0.00131587	0.0469718	-1.26457	g2FLYD2541
-0.71624	7.12064	-3.65633	0.0013304	0.0473824	-1.19128	g4FLYD789
-1.15982	1.84947	-3.65382	0.00133861	0.0473824	-1.00735	g3FLYD1225
0.572567	3.44548	3.65264	0.0013425	0.0473824	-1.01776	g9FLYD456
0.936909	3.67553	3.65247	0.00134303	0.0473824	-1.04194	g3FLYD0041
4.47785	-2.23651	3.65209	0.00134429	0.0473824	-1.71272	g2FLYD9093
-4.68452	-1.34159	-3.65194	0.00134478	0.0473824	-1.31087	g3FLYD1572
-1.24128	4.4142	-3.65186	0.00134505	0.0473824	-1.17729	g2FLYD3573
0.968244	3.63323	3.6517	0.00134559	0.0473824	-1.05114	g4FLYD34
1.58746	3.72448	3.65075	0.00134871	0.0474122	-1.11015	g1FLYD2096
0.75437	4.47142	3.64847	0.00135625	0.0474868	-1.20687	g1FLYD1117
-0.457979	5.27908	-3.64812	0.0013574	0.0474868	-1.25392	g8FLYD061
0.599654	4.6595	3.64804	0.00135768	0.0474868	-1.22628	g2FLYD3308
1.13053	3.05904	3.64636	0.00136328	0.0475418	-0.978497	g1FLYD369
0.896695	3.27859	3.6461	0.00136415	0.0475418	-1.00065	g4FLYD006
2.57791	-1.28924	3.64551	0.00136611	0.0475418	-1.22144	g2CLEO6745
3.99466	-3.34146	3.64447	0.0013696	0.0475643	-1.74081	g1FLYD8153
-0.940871	6.46024	-3.64381	0.00137182	0.0475643	-1.24411	g1FLYD8906
-0.424955	3.84415	-3.64327	0.00137361	0.0475643	-1.15659	g2FLYD7077
-0.542786	3.3789	-3.64218	0.00137727	0.047612	-1.0486	g3FLYD511
2.13932	0.687368	3.64097	0.00138136	0.0476511	-1.10464	g8FLYD722
0.886978	3.89476	3.63991	0.00138494	0.0476511	-1.10504	g8FLYD024
2.19218	0.138173	3.63982	0.00138527	0.0476511	-1.08815	g1FLYD5266
2.99735	-0.351292	3.63903	0.00138794	0.0476641	-1.08166	g2FLYD148
0.492128	6.09122	3.6364	0.00139688	0.0478508	-1.28504	g4FLYD455
-0.538926	4.65475	-3.63608	0.00139798	0.0478508	-1.2377	g1FLYD1631
-1.36329	6.38932	-3.63442	0.00140368	0.0478738	-1.2134	g1FLYD4012
0.844109	5.56285	3.63393	0.00140536	0.0478738	-1.28917	g2FLYD0008
1.62114	3.1912	3.63387	0.00140555	0.0478738	-1.05625	g1FLYD0541
-4.08896	9.44369	-3.6327	0.0014096	0.0478891	-1.04699	g3FLYD713
-2.13953	0.0305376	-3.63241	0.0014106	0.0478891	-1.1154	g2FLYD6749
0.762482	6.09034	3.62929	0.00142139	0.0481767	-1.30048	g1FLYD0369
-1.4558	4.5966	-3.62788	0.00142629	0.0482641	-1.24854	g1FLYD0190
-0.855147	9.08372	-3.62574	0.00143376	0.0484382	-1.04218	g1FLYD0060
-1.02814	8.94579	-3.62479	0.00143709	0.0484722	-1.11618	g1FLYD5503
-3.55979	8.30537	-3.62224	0.00144609	0.0486968	-1.10649	g3FLYD714
3.52021	-0.946275	3.62107	0.00145022	0.0487235	-1.43698	g2FLYD8751
2.08191	4.25814	3.62069	0.00145157	0.0487235	-1.09402	g2FLYD212
0.946342	2.20184	3.6199	0.0014544	0.0487399	-0.995125	g2FLYD6323
0.748039	5.11635	3.61726	0.0014638	0.048976	-1.22404	g2FLYD6368
-1.18943	3.77034	-3.61476	0.00147275	0.0490492	-1.22655	g3FLYD3059
-0.677966	5.71221	-3.61445	0.00147387	0.0490492	-1.34118	g1FLYD5254
-0.907354	1.76723	-3.61443	0.00147394	0.0490492	-1.0164	g2FLYD0859
0.596192	2.93	3.61368	0.00147666	0.0490492	-1.06102	g2FLYD0582
1.31672	1.60956	3.61322	0.0014783	0.0490492	-1.01171	g2FLYD0801
-1.25328	-0.0051733	-3.61272	0.00148013	0.0490492	-1.00714	g3FLYD1720
2.30805	1.39944	3.61134	0.00148512	0.0491363	-1.00766	g2FLYD0916
Supplementary Table S4. Differentially expressed genes in response to CLas infection

## Sheet: Table S5
Gene ontology enrichment analysis of genes differentially expressed under CLas infection
GO.ID	Term	Annotated	Significant	Expected	classicFisher p-value	Category
GO:0010143	cutin biosynthetic process	6	3	0.11	0.00013	DOWN
GO:0160062	cutin-based cuticle development	6	3	0.11	0.00013	DOWN
GO:0071555	cell wall organization	51	6	0.97	0.00037	DOWN
GO:0071554	cell wall organization or biogenesis	119	9	2.25	0.00041	DOWN
GO:0045229	external encapsulating structure organiz...	55	6	1.04	0.00056	DOWN
GO:0006633	fatty acid biosynthetic process	58	6	1.1	0.00075	DOWN
GO:0007266	Rho protein signal transduction	3	2	0.06	0.00105	DOWN
GO:0006629	lipid metabolic process	543	21	10.28	0.00135	DOWN
GO:0006631	fatty acid metabolic process	114	8	2.16	0.0014	DOWN
GO:0072330	monocarboxylic acid biosynthetic process	75	6	1.42	0.00288	DOWN
GO:0010564	regulation of cell cycle process	76	8	0.94	4.1e-06	UP
GO:0051276	chromosome organization	136	10	1.69	6.7e-06	UP
GO:0035556	intracellular signal transduction	201	12	2.5	6.7e-06	UP
GO:0031570	DNA integrity checkpoint signaling	26	5	0.32	1.4e-05	UP
GO:0044770	cell cycle phase transition	70	7	0.87	2.4e-05	UP
GO:0051726	regulation of cell cycle	98	8	1.22	2.7e-05	UP
GO:1901987	regulation of cell cycle phase transitio...	54	6	0.67	5.1e-05	UP
GO:0022402	cell cycle process	219	11	2.72	8.2e-05	UP
GO:0000075	cell cycle checkpoint signaling	37	5	0.46	8.6e-05	UP
GO:0000077	DNA damage checkpoint signaling	20	4	0.25	9.4e-05	UP
Supplementary Table S5. Gene ontology enrichment analysis of genes differentially expressed under CLas infection. "Category" indicates whether the genes were upregulated or downregulated under CLas infection.

## Sheet: Table S6
Gene ontology enrichment analysis of genes differentially between genotypes
GO.ID	Term	Annotated	Significant	Expected	classicFisher p-value	Category	Description of category
GO:0007018	microtubule-based movement	49	11	1.42	1.1e-07	9	Dominance - FD (low)
GO:0007017	microtubule-based process	136	15	3.94	8.4e-06	9	Dominance - FD (low)
GO:0098813	nuclear chromosome segregation	58	8	1.68	0.00024	9	Dominance - FD (low)
GO:0022402	cell cycle process	219	16	6.34	0.00061	9	Dominance - FD (low)
GO:0035337	fatty-acyl-CoA metabolic process	2	2	0.06	0.00084	9	Dominance - FD (low)
GO:0007049	cell cycle	248	17	7.18	0.00085	9	Dominance - FD (low)
GO:0000278	mitotic cell cycle	125	11	3.62	0.00097	9	Dominance - FD (low)
GO:1903047	mitotic cell cycle process	108	10	3.13	0.00111	9	Dominance - FD (low)
GO:0009081	branched-chain amino acid metabolic proc...	29	5	0.84	0.00131	9	Dominance - FD (low)
GO:0010564	regulation of cell cycle process	76	8	2.2	0.00152	9	Dominance - FD (low)
GO:0016125	sterol metabolic process	37	8	1.26	2.6e-05	4	Dominance - FD (high)
GO:0008202	steroid metabolic process	46	8	1.56	0.00014	4	Dominance - FD (high)
GO:1901615	organic hydroxy compound metabolic proce...	123	12	4.18	0.00094	4	Dominance - FD (high)
GO:0006629	lipid metabolic process	543	31	18.45	0.00299	4	Dominance - FD (high)
GO:0045926	negative regulation of growth	3	2	0.1	0.00337	4	Dominance - FD (high)
GO:0046621	negative regulation of organ growth	3	2	0.1	0.00337	4	Dominance - FD (high)
GO:0048640	negative regulation of developmental gro...	3	2	0.1	0.00337	4	Dominance - FD (high)
GO:0016051	carbohydrate biosynthetic process	108	10	3.67	0.0036	4	Dominance - FD (high)
GO:0016126	sterol biosynthetic process	10	3	0.34	0.0039	4	Dominance - FD (high)
GO:0006665	sphingolipid metabolic process	32	5	1.09	0.00415	4	Dominance - FD (high)
GO:0045740	positive regulation of DNA replication	3	2	0.04	0.00063	1	Addive (Cleo high)
GO:0008610	lipid biosynthetic process	306	12	4.47	0.00166	1	Addive (Cleo high)
GO:0009862	systemic acquired resistance, salicylic ...	6	2	0.09	0.00305	1	Addive (Cleo high)
GO:0051054	positive regulation of DNA metabolic pro...	6	2	0.09	0.00305	1	Addive (Cleo high)
GO:0072330	monocarboxylic acid biosynthetic process	75	5	1.09	0.00467	1	Addive (Cleo high)
GO:0044255	cellular lipid metabolic process	394	13	5.75	0.00483	1	Addive (Cleo high)
GO:0006656	phosphatidylcholine biosynthetic process	8	2	0.12	0.00558	1	Addive (Cleo high)
GO:0010833	telomere maintenance via telomere length...	8	2	0.12	0.00558	1	Addive (Cleo high)
GO:0006631	fatty acid metabolic process	114	6	1.66	0.00634	1	Addive (Cleo high)
GO:0046467	membrane lipid biosynthetic process	56	4	0.82	0.00885	1	Addive (Cleo high)
GO:0042254	ribosome biogenesis	198	28	7.58	1.7e-09	11	Additive (FD high)
GO:0022613	ribonucleoprotein complex biogenesis	239	30	9.15	7.8e-09	11	Additive (FD high)
GO:0042273	ribosomal large subunit biogenesis	42	9	1.61	2.3e-05	11	Additive (FD high)
GO:0006364	rRNA processing	148	17	5.67	4.8e-05	11	Additive (FD high)
GO:0044085	cellular component biogenesis	526	38	20.15	0.00011	11	Additive (FD high)
GO:0016072	rRNA metabolic process	160	17	6.13	0.00013	11	Additive (FD high)
GO:0000460	maturation of 5.8S rRNA	22	6	0.84	0.00013	11	Additive (FD high)
GO:0042256	cytosolic ribosome assembly	5	3	0.19	0.00053	11	Additive (FD high)
GO:0006396	RNA processing	492	34	18.85	0.00057	11	Additive (FD high)
GO:0016073	snRNA metabolic process	19	5	0.73	0.0006	11	Additive (FD high)
GO:0016192	vesicle-mediated transport	267	42	19.21	1e-06	2	Dominance - Cleo (high)
GO:0007010	cytoskeleton organization	126	24	9.06	8.7e-06	2	Dominance - Cleo (high)
GO:0009765	photosynthesis, light harvesting	17	8	1.22	9.3e-06	2	Dominance - Cleo (high)
GO:0051179	localization	1284	130	92.36	1.6e-05	2	Dominance - Cleo (high)
GO:0007017	microtubule-based process	136	24	9.78	3.3e-05	2	Dominance - Cleo (high)
GO:0051668	localization within membrane	84	17	6.04	8e-05	2	Dominance - Cleo (high)
GO:0008104	protein localization	339	44	24.39	8.4e-05	2	Dominance - Cleo (high)
GO:0070727	cellular macromolecule localization	339	44	24.39	8.4e-05	2	Dominance - Cleo (high)
GO:0007264	small GTPase-mediated signal transductio...	22	8	1.58	8.9e-05	2	Dominance - Cleo (high)
GO:0032011	ARF protein signal transduction	5	4	0.36	0.00013	2	Dominance - Cleo (high)
GO:0035513	oxidative RNA demethylation	3	2	0.02	0.00019	12	Dominance - Cleo (low)
GO:0070989	oxidative demethylation	3	2	0.02	0.00019	12	Dominance - Cleo (low)
GO:0070988	demethylation	5	2	0.04	0.00064	12	Dominance - Cleo (low)
GO:0000481	maturation of 5S rRNA	1	1	0.01	0.00809	12	Dominance - Cleo (low)
GO:0006274	DNA replication termination	1	1	0.01	0.00809	12	Dominance - Cleo (low)
GO:0006363	termination of RNA polymerase I transcri...	1	1	0.01	0.00809	12	Dominance - Cleo (low)
GO:0034486	vacuolar transmembrane transport	1	1	0.01	0.00809	12	Dominance - Cleo (low)
GO:1902294	cell cycle DNA replication termination	1	1	0.01	0.00809	12	Dominance - Cleo (low)
GO:1902317	nuclear DNA replication termination	1	1	0.01	0.00809	12	Dominance - Cleo (low)
GO:1902979	mitotic DNA replication termination	1	1	0.01	0.00809	12	Dominance - Cleo (low)
GO:0015908	fatty acid transport	9	2	0.03	0.00037	8	Transgressive up
GO:0042743	hydrogen peroxide metabolic process	49	3	0.16	0.00054	8	Transgressive up
GO:0042744	hydrogen peroxide catabolic process	49	3	0.16	0.00054	8	Transgressive up
GO:0006826	iron ion transport	11	2	0.04	0.00057	8	Transgressive up
GO:0015718	monocarboxylic acid transport	12	2	0.04	0.00068	8	Transgressive up
GO:0072593	reactive oxygen species metabolic proces...	59	3	0.2	0.00093	8	Transgressive up
GO:0044248	cellular catabolic process	236	5	0.78	0.00095	8	Transgressive up
GO:0046434	organophosphate catabolic process	82	3	0.27	0.00241	8	Transgressive up
GO:0015849	organic acid transport	23	2	0.08	0.00256	8	Transgressive up
GO:0046942	carboxylic acid transport	23	2	0.08	0.00256	8	Transgressive up
GO:0006468	protein phosphorylation	785	1	0.09	0.089	5	Transgressive up (Cleo > FD)
GO:0016310	phosphorylation	817	1	0.09	0.093	5	Transgressive up (Cleo > FD)
GO:0006793	phosphorus metabolic process	1285	1	0.15	0.146	5	Transgressive up (Cleo > FD)
GO:0006796	phosphate-containing compound metabolic ...	1285	1	0.15	0.146	5	Transgressive up (Cleo > FD)
GO:0036211	protein modification process	1385	1	0.16	0.158	5	Transgressive up (Cleo > FD)
GO:0043412	macromolecule modification	1717	1	0.2	0.196	5	Transgressive up (Cleo > FD)
GO:0019538	protein metabolic process	2379	1	0.27	0.271	5	Transgressive up (Cleo > FD)
GO:0044237	cellular metabolic process	4562	1	0.52	0.52	5	Transgressive up (Cleo > FD)
GO:0043170	macromolecule metabolic process	4679	1	0.53	0.533	5	Transgressive up (Cleo > FD)
GO:0044238	primary metabolic process	5792	1	0.66	0.66	5	Transgressive up (Cleo > FD)
GO:0000103	sulfate assimilation	11	1	0	0.0038	6	Transgressive up (FD > Cleo)
GO:0016226	iron-sulfur cluster assembly	25	1	0.01	0.0085	6	Transgressive up (FD > Cleo)
GO:0031163	metallo-sulfur cluster assembly	25	1	0.01	0.0085	6	Transgressive up (FD > Cleo)
GO:0042908	xenobiotic transport	35	1	0.01	0.0119	6	Transgressive up (FD > Cleo)
GO:0046618	xenobiotic export from cell	35	1	0.01	0.0119	6	Transgressive up (FD > Cleo)
GO:1990961	xenobiotic detoxification by transmembra...	35	1	0.01	0.0119	6	Transgressive up (FD > Cleo)
GO:0140115	export across plasma membrane	54	1	0.02	0.0184	6	Transgressive up (FD > Cleo)
GO:0009636	response to toxic substance	56	1	0.02	0.019	6	Transgressive up (FD > Cleo)
GO:0098754	detoxification	56	1	0.02	0.019	6	Transgressive up (FD > Cleo)
GO:0140352	export from cell	88	1	0.03	0.0298	6	Transgressive up (FD > Cleo)
GO:0010218	response to far red light	1	1	0	0.0026	7	Transgressive down
GO:0009098	L-leucine biosynthetic process	2	1	0.01	0.0052	7	Transgressive down
GO:0001732	formation of cytoplasmic translation ini...	3	1	0.01	0.0078	7	Transgressive down
GO:0010114	response to red light	3	1	0.01	0.0078	7	Transgressive down
GO:0000973	post-transcriptional tethering of RNA po...	4	1	0.01	0.0104	7	Transgressive down
GO:0010099	regulation of photomorphogenesis	4	1	0.01	0.0104	7	Transgressive down
GO:0010496	intercellular transport	4	1	0.01	0.0104	7	Transgressive down
GO:0015931	nucleobase-containing compound transport	64	2	0.17	0.012	7	Transgressive down
GO:0016973	poly(A)+ mRNA export from nucleus	5	1	0.01	0.013	7	Transgressive down
GO:2000030	regulation of response to red or far red...	5	1	0.01	0.013	7	Transgressive down
GO:0006284	base-excision repair	25	1	0.01	0.0057	10	Transgressive down (FD > Cleo)
GO:0030244	cellulose biosynthetic process	26	1	0.01	0.0059	10	Transgressive down (FD > Cleo)
GO:0030243	cellulose metabolic process	27	1	0.01	0.0061	10	Transgressive down (FD > Cleo)
GO:0051274	beta-glucan biosynthetic process	36	1	0.01	0.0082	10	Transgressive down (FD > Cleo)
GO:0051273	beta-glucan metabolic process	37	1	0.01	0.0084	10	Transgressive down (FD > Cleo)
GO:0009250	glucan biosynthetic process	54	1	0.01	0.0123	10	Transgressive down (FD > Cleo)
GO:0000271	polysaccharide biosynthetic process	72	1	0.02	0.0163	10	Transgressive down (FD > Cleo)
GO:0044042	glucan metabolic process	93	1	0.02	0.0211	10	Transgressive down (FD > Cleo)
GO:0016051	carbohydrate biosynthetic process	108	1	0.02	0.0245	10	Transgressive down (FD > Cleo)
GO:0005976	polysaccharide metabolic process	140	1	0.03	0.0317	10	Transgressive down (FD > Cleo)
GO:0044778	meiotic DNA integrity checkpoint signali...	4	1	0	0.00046	3	Transgressive down (Cleo > FD)
GO:0033313	meiotic cell cycle checkpoint signaling	6	1	0	0.00068	3	Transgressive down (Cleo > FD)
GO:0031573	mitotic intra-S DNA damage checkpoint si...	7	1	0	0.0008	3	Transgressive down (Cleo > FD)
GO:0033314	mitotic DNA replication checkpoint signa...	11	1	0	0.00125	3	Transgressive down (Cleo > FD)
GO:0044773	mitotic DNA damage checkpoint signaling	14	1	0	0.0016	3	Transgressive down (Cleo > FD)
GO:0010972	negative regulation of G2/M transition o...	15	1	0	0.00171	3	Transgressive down (Cleo > FD)
GO:0044818	mitotic G2/M transition checkpoint	15	1	0	0.00171	3	Transgressive down (Cleo > FD)
GO:1902750	negative regulation of cell cycle G2/M p...	15	1	0	0.00171	3	Transgressive down (Cleo > FD)
GO:0000076	DNA replication checkpoint signaling	16	1	0	0.00182	3	Transgressive down (Cleo > FD)
Supplementary Table S6. Gene ontology (GO) enrichment analysis of genes differentially between genotypes. "Category" indicates the expression inheritance pattern of genes (outlined in Figure 2) for a given GO term.
